# Supplementary material for: Correlation between Glycation-Related Biomarkers and Quality of Life in the General Japanese Population: The Iwaki Cross-Sectional Research Study
Source: Int J Environ Res Public Health. 2022 Jul 31;19(15):9391. doi: 10.3390/ijerph19159391 (PMC9368172; doi:10.3390/ijerph19159391)
Supplement: Supplementary file 1 [file ijerph-19-09391-s001.zip]

Archive with 1 entries (1 files):
- ijerph-1775998-supplementary.pdf
